# Supplementary material for: Genetic responses of inbred chicken lines illustrate importance of eIF2 family and immune-related genes in resistance to Newcastle disease virus
Source: Sci Rep. 2020 Apr 9;10:6155. doi: 10.1038/s41598-020-63074-9 (PMC7145804; doi:10.1038/s41598-020-63074-9)
Supplement: Supplementary file 1 — Supplementary Table S1. [file 41598_2020_63074_MOESM1_ESM.xlsx]

## Sheet: FDR-adjusted p-values
	Genetic responses of inbred chicken lines illustrate importance of eIF2 family and immune-related genes in resistance to Newcastle disease virus
	Ana Paula Del Vesco, Michael G. Kaiser, Melissa S. Monson, Huaijun Zhou, Susan J. Lamont
Supplementary Table S1. FDR-adjusted p-values from pairwise multiple comparisons tests between lines, challenge statuses, or DPI.
Contrast	TLR7	IFNA	IFNB	IL1B	IL6	EIF2S1	EIF2S2	EIF2S3	EIF2B1	EIF2B2	EIF2B3	EIF2B4	EIF2B5	EIF2AK2	EIF2AK3	OASL	ATF4	JAK1	STAT1	IFNAR1	TNFA
Fayoumi NDV challenged 2 dpi - Fayoumi nonchallenged 2 dpi	0.999644	0.721273	0.98335	0.988249	0.759734	0.547604	0.551511	0.719937	0.876898	0.964059	0.865539	0.813187	0.0204545	0.846584	0.935338	0.101713	0.960931	0.820792	1	0.785225	0.717761
Fayoumi NDV challenged 6 dpi - Fayoumi nonchallenged 6 dpi	0.863777	0.721273	0.506939	0.252759	0.559706	0.547604	0.555645	0.462304	0.90805	0.964059	0.840541	0.548687	0.0773014	0.938447	0.812582	0.81787	0.931174	0.157523	0.724398	0.672109	0.717761
Fayoumi nonchallenged 6 dpi - Fayoumi nonchallenged 2 dpi	0.999644	0.721273	0.990341	0.739886	0.592061	0.547604	0.555645	0.719937	0.876898	0.964059	0.840541	0.548687	0.900133	0.846584	0.812582	0.837837	0.931174	0.954029	0.724398	0.956802	0.717761
Fayoumi NDV challenged 6 dpi - Fayoumi NDV challenged 2 dpi	0.781172	0.57637	0.479262	0.726341	0.564292	0.547604	0.669373	0.416667	0.876898	0.964059	0.840541	0.0424852	0.432834	0.846584	0.405739	0.0838448	0.630575	0.0732992	0.179837	0.672109	0.570096
Leghorn NDV challenged 2 dpi - Leghorn nonchallenged 2 dpi	0.863777	0.721273	0.506939	0.932917	0.908092	0.547604	0.555645	0.724394	0.876898	0.964059	0.865539	0.813187	0.0988925	0.846584	0.945255	0.0838448	0.931174	0.539296	1	0.915669	0.717761
Leghorn NDV challenged 6 dpi - Leghorn nonchallenged 6 dpi	0.999644	0.721273	0.836699	0.59197	0.564292	0.672123	0.669373	0.724394	0.876898	0.964059	0.898692	0.813187	0.820483	0.846584	0.839241	0.101713	0.630575	0.0661704	1	0.785225	0.717761
Leghorn nonchallenged 6 dpi - Leghorn nonchallenged 2 dpi	0.999644	0.721273	0.551712	0.992346	0.820248	0.547604	0.555645	0.724394	0.876898	0.964059	0.840541	0.909396	0.900133	0.846584	0.812582	0.218524	0.931174	0.0732992	1	0.897112	0.717761
Leghorn NDV challenged 6 dpi - Leghorn NDV challenged 2 dpi	0.781172	0.498651	0.0924766	0.252759	0.559706	0.547604	0.669373	0.724394	0.876898	0.964059	0.840541	0.606096	0.0481686	0.846584	0.645113	0.101713	0.630575	0.339769	1	0.785225	0.717761
Fayoumi nonchallenged 2 dpi - Leghorn nonchallenged 2 dpi	0.999644	0.721273	0.585264	0.988249	0.948283	0.547604	0.551511	5.55036e-06	0.876898	0.964059	0.840541	0.813187	0.0693401	0.938447	0.918512	0.658746	0.931174	0.874625	1	0.915669	0.948627
Fayoumi nonchallenged 6 dpi - Leghorn nonchallenged 6 dpi	0.91846	0.721273	0.98335	0.836214	0.795485	0.547604	0.712148	6.76224e-07	0.876898	0.964059	0.840541	0.606096	0.0693401	0.846584	0.645113	0.596291	0.931174	0.0732992	0.724398	0.785225	0.717761
Fayoumi NDV challenged 2 dpi - Leghorn NDV challenged 2 dpi	0.863777	0.498651	0.14681	0.988249	0.795485	0.547604	0.555645	6.76224e-07	0.990068	0.964059	0.840541	0.503224	0.0204545	0.889084	0.812582	0.334309	0.931174	0.444811	1	0.672109	0.948627
Fayoumi NDV challenged 6 dpi - Leghorn NDV challenged 6 dpi	0.781172	0.57637	0.25977	0.144586	0.449564	0.33968	0.551511	1.47228e-07	0.876898	0.964059	0.840541	0.067448	0.770971	0.846584	0.195583	0.213855	0.630575	0.0732992	0.179837	0.672109	0.320535
Key
FDR<0.1
FDR<0.05
